# Supplementary material for: Mobilome of Apicomplexa Parasites
Source: Genes (Basel). 2022 May 16;13(5):887. doi: 10.3390/genes13050887 (PMC9141347; doi:10.3390/genes13050887)
Supplement: Supplementary file 1 [file genes-13-00887-s001.zip]

Archive with 4 entries (4 files):
- Table_S1_List_of_Apicomplexa_genomes.pdf
- Table_S2_Classification_of_TE_models.pdf
- Table_S3_Classification_of_LTRpred_results.pdf
- Table_S4_Number_of_TE_alignments_in_Apicomplexa_genomes.pdf
